# Supplementary material for: Microaerobic metabolism of lactate and propionate enhances vitamin B12 production in Propionibacterium freudenreichii
Source: Microb Cell Fact. 2022 Oct 28;21:225. doi: 10.1186/s12934-022-01945-8 (PMC9617374; doi:10.1186/s12934-022-01945-8)
Supplement: Supplementary file 1 — Additional file 1. Datasheet containing all data gathered and used for this study. [file 12934_2022_1945_MOESM1_ESM.xlsx]

## Sheet: Sheet1
column containing sample ID, for instance: Lactate_anaerobic_A (format preferably in: Substrate_condition_replicate)	Substrate (LAC/prop/ace)	Anaerobic/microaerobic	Replicate	Timepoint in hours	CDW in g/kg	Concentration in mM	Concentration in mM	Concentration in mM	Concentration in mM	B12 (ug/L)	B12 (ug/g cells)	Remarks	Researcher	Number of replicates cdw+B12
Sample_ID	Substrate	Condition	Replicate	Timepoint	CDW	Pyruvate	Lactate	Propionate	Acetate	B12_titre	B12_yield	Remarks	Researcher	R_CDWB12	R_HPLC
Lactate Minimal Medium	Lac	medium	0	0	0		100	0	0	0.292	0	assumed as per MM recipe for now	Gabriela
Lactate_anaerobic_A	Lac	anaerobic	A	0	0.00712		100.033	0.57966	0.30464	0.174677	24.5333	B12 titre and CDW assumed as 1% of Lactate anaerobic samples at 120h (preculture); organic acids assumed as in MM + 1% of preculture	Gabriela	2	2
Lactate_anaerobic_B	Lac	anaerobic	B	0	0.00678		100.031	0.61854	0.31968	0.296012	43.6596	B12 titre and CDW assumed as 1% of Lactate anaerobic samples at 120h (preculture); organic acids assumed as in MM + 1% of preculture	Gabriela	2	2
Lactate_anaerobic_A	Lac	anaerobic	A	48	0.344		66.656	21.236	11.64	2.00272	5.82185		Gabriela	2	2
Lactate_anaerobic_B	Lac	anaerobic	B	48	0.416		62.224	22.684	13.01	2.26926	5.45495		Gabriela	2	2
Lactate_anaerobic_A	Lac	anaerobic	A	120	0.712		3.27	57.966	30.464	17.4677	24.5333		Gabriela	2	2
Lactate_anaerobic_B	Lac	anaerobic	B	120	0.678		3.052	61.854	31.968	29.6012	43.6596		Gabriela	2	2
Lactate_anaerobic_A	Lac	anaerobic	A	168	0.721		2.49	66.312	33.514	23.066	31.9917		Gabriela	2	2
Lactate_anaerobic_B	Lac	anaerobic	B	168	0.678		2.416	64.884	32.652	33.5634	49.5036		Gabriela	2	2
Lactate_microaerobic_A	Lac	microaerobic	A	0									Gabriela
Lactate_microaerobic_B	Lac	microaerobic	B	0									Gabriela
Lactate_microaerobic_A	Lac	microaerobic	A	48	0.412					1.05935	2.57124		Gabriela	4	3
Lactate_microaerobic_B	Lac	microaerobic	B	48	0.784					3.70524	4.72607		Gabriela	4
Lactate_microaerobic_A	Lac	microaerobic	A	120	1.449		0	2.698	51.334	163.117	112.572		Gabriela	2	2
Lactate_microaerobic_B	Lac	microaerobic	B	120	1.777		0	0	30.982	126.411	71.1374		Gabriela	2	2
Lactate_microaerobic_A	Lac	microaerobic	A	168	1.683		0	0	39.064	180.422	107.203		Gabriela	3	3
Lactate_microaerobic_B	Lac	microaerobic	B	168	2.024		0	0	5.232	246.314	121.697		Gabriela	3	3
Propionate Minimal Medium	Pro	medium	0	0	0		0	6.964	0	0.775	0		Gabriela
Propionate_microaerobic_A	Pro	microaerobic	A	0	0.0712		0.327	12.7606	3.0464	0.126336	1.77439		Gabriela	2
Propionate_microaerobic_B	Pro	microaerobic	B	0	0.0678		0.6322	18.946	6.2432	1.36563	20.1421	B12 titre and CDW assumed as 10% of Lactate anaerobic samples at 120h (preculture); organic acids assumed as in ProMM + 10% preculture	Gabriela	2
Propionate_microaerobic_A	Pro	microaerobic	A	48	0.551		0	0	7.642	137.734	249.971		Gabriela	2
Propionate_microaerobic_B	Pro	microaerobic	B	48	0.687		0	0	5.364	163.865	238.522		Gabriela	2
Propionate_microaerobic_A	Pro	microaerobic	A	120	1.218		0	0	0.102	218.068	179.038		Gabriela	2
Propionate_microaerobic_B	Pro	microaerobic	B	120	1.219		0	0	0	236.354	193.892		Gabriela	2
Propionate_microaerobic_A	Pro	microaerobic	A	168	1.522		0	0	0	259.18	170.289		Gabriela	2
Propionate_microaerobic_B	Pro	microaerobic	B	168	1.742		0	0	0	343.673	197.286		Gabriela	2
Lactate_microaerobic_C	Lac	microaerobic	C	0	-0.0601327	2.684	88.898	0	3.416	0.493204	-8.20193		Javier	2	2
Lactate_microaerobic_D	Lac	microaerobic	D	0	-0.0740909	0	87.028	0	3.304	0.396807	-5.35567		Javier	2	2
Lactate_microaerobic_C	Lac	microaerobic	C	17	0.0819444	4.242	96.336	0	3.992	0.903986	11.0317		Javier	2	2
Lactate_microaerobic_D	Lac	microaerobic	D	17	0.00159187	4.9	92.266	0	4.114	1.82275	1145.03		Javier	2	2
Lactate_microaerobic_C	Lac	microaerobic	C	24	0.0686813	5.084	94.392	0	4.898	1.39212	20.2692		Javier	2	2
Lactate_microaerobic_D	Lac	microaerobic	D	24	0.123132	7.868	87.954	0	5.326	3.34144	27.137		Javier	2	2
Lactate_microaerobic_C	Lac	microaerobic	C	41	0.248378	22.814	55.992	5.962	13.968	0.878529	3.53706		Javier	2	2
Lactate_microaerobic_D	Lac	microaerobic	D	41	0.345249	15.41	43.704	15.544	19.39	1.87188	5.42182		Javier	2	2
Lactate_microaerobic_C	Lac	microaerobic	C	48	0.361323	43.132	21.6	7.17	18.886	3.32719	9.20836		Javier	4	3
Lactate_microaerobic_D	Lac	microaerobic	D	48	0.524522	19.212	16.748	23.856	28.028	1.05744	2.01601		Javier	4	3
Lactate_microaerobic_C	Lac	microaerobic	C	72	1.1683	28.688	4.89	4.5	38.672	10.8592	9.29488		Javier	2	2
Lactate_microaerobic_D	Lac	microaerobic	D	72	1.14627	4.252	5.148	21.796	52.08	32.7112	28.537		Javier	2	2
Lactate_microaerobic_C	Lac	microaerobic	C	96	1.61827	6.756	4.646	0	45.838	106.162	65.6023		Javier	2	2
Lactate_microaerobic_D	Lac	microaerobic	D	96	1.44789	2.482	4.604	9.75	64.636	49.2848	34.039		Javier	2	2
Lactate_microaerobic_D	Lac	microaerobic	D	168	1.91301	0	0	0	47.975	92.0319	48.1083		Javier	3	3
Lactate_microaerobic_D	Lac	microaerobic	D	192	1.99045	0	0	0	34.108	104.355	52.4279		Javier	1	1
Lactate_microaerobic_D	Lac	microaerobic	D	216	2.06532	0	0	0	26.006	209.423	101.4		Javier	1	1
Lactate_microaerobic_D	Lac	microaerobic	D	240	2.03209	0	0	0	17.393	184.073	90.5828		Javier	1	1
Lactate_microaerobic_D	Lac	microaerobic	D	264	2.14857	0	0	0	11.1832				Javier	1	1
